# Supplementary material for: Wound Healing, Anti-Inflammatory and Anti-Oxidant Activities, and Chemical Composition of Korean Propolis from Different Sources
Source: Int J Mol Sci. 2024 Oct 22;25(21):11352. doi: 10.3390/ijms252111352 (PMC11547006; doi:10.3390/ijms252111352)
Supplement: Supplementary file 1 [file ijms-25-11352-s001.zip]

Archive with 1 entries (1 files):
- ijms-3249612-supplementary.pdf
